# Supplementary material for: Heterozygote Advantage Probably Maintains Rhesus Factor Blood Group Polymorphism: Ecological Regression Study
Source: PLoS One. 2016 Jan 26;11(1):e0147955. doi: 10.1371/journal.pone.0147955 (PMC4728066; doi:10.1371/journal.pone.0147955)
Supplement: S1 Data — (XLSX) [file pone.0147955.s001.xlsx]

## Sheet: ecolologStudyRhfactors
Country	healthDo08M	RhNegM	heterozM	smokingAllM	HDP_M	Latitude2M	humidityM	Population	@001_TotalMortality	@002_kod_I_Dis	@003_Infectiousandparasiticdiseases	@004_Tuberculosis	@005_STDsexcludingHIV	@006_Syphilis	@007_Chlamydia	@008_Gonorrhoea	@009_HIVAIDSf	@010_Diarrhoealdiseases	@011_Childhoodclusterdiseases	@012_Pertussis	@013_Poliomyelitis	@014_Diphtheria	@015_Measles	@016_Tetanus	@017_Meningitis	@018_HepatitisBg	@019_HepatitisCg	@020_Malaria	@021_Tropicalclusterdiseases	@022_Trypanosomiasis	@023_Chagasdisease	@024_Schistosomiasis	@025_Leishmaniasis	@026_lymphaticfilariasis	@027_Onchocerciasis	@028_Leprosy	@029_Dengue	@030_Japaneseencephalitis	@031_Trachoma	@032_Intestinalnematodeinfections	@033_Ascariasis	@034_Trichuriasis	@035_Hookwormdisease	@036_Respiratoryinfections	@037_Lowerrespiratoryinfections	@038_Upperrespiratoryinfections	@039_Otitismedia	@040_Maternalconditions	@041_Perinatalconditionsh
Argentina	759	0.091	0.421324	30	11048	38	68	38371.5	768.9	103.5	39.7	2.1	0.2	0.1			4.4	1	0.1	0.1					1.2	0.2	0.4		1.3		1.3													41.8	41.8			0.9	15.3
Australia	5174	0.19	0.49178	24.75	65789	25	48	20080.9	668.5	32.4	9.2	0.2	0.1				0.5	0.2	0.1		0.1				0.3	0.1	0.3																	18.7	18.6	0.1			3.2
Austria	4964	0.19	0.49178	43.25	49734	47	60	8253.38	904.1	28.2	7.2	0.5	0.1				0.7	0.3	0.2		0.2				0.3	0.5	3.2																	18	17.8	0.2			2.8
Bahrain	748	0.059	0.367798	14.5	20083	26	67	710.194	355.2	31.6	17.4	2.1	0.1				2.9	1.6							0.8	1.9	0.2																	4.7	4.7			0.3	8.4
Bangladesh	25	0.043	0.328729	25.4	749	23	90	150528	814.5	368.6	172.9	50.9	2.3	1.5	0.6		0.1	48.8	15.2	1.9		0.1	9.9	3.4	6.9	1.8	0.6	4.2								0.1	1.5	0.5		0.1				78.8	78.1	0.7		16.1	91.3
Belgium	4548	0.153	0.476304	27.1	46461	50	70	10359.7	1017	56.9	15	1.1					0.7	0.8	0.1						0.5	1																		37.9	37.9	0.1		0.1	2.1
Bolivia	108	0.078	0.40257	31.65	2316	16	60	9009.04	800.6	293	119.3	32	0.6	0.4			4.3	42.9	4.1	4				0.1	3.6	1.6	0.1	0.3	8.7		8.7									0.1	0.1			77.3	76.9	0.4	0.1	8.5	63.5
Bosnia and Herzegovina	453	0.1552	0.477509	42.2	4678	43	30	3905.32	921.3	23.9	9.9	6.8					0.3	0.1	0.1					0.1	0.5	0.1	0.1																	5.1	5.1			0.2	7.9
Brazil	990	0.195	0.493176		12959	14	68	184318	695.9	129.2	54.6	7.2	0.3	0.1			9.2	15.7	0.2	0.1				0.1	2.4	0.6	1	0.5	4.9		4.3	0.4	0.2			0.2	0.2							39.5	39.2	0.2	0.1	2.3	22.4
Cambodia	48	0.027	0.274634	23.5	835	12	78	13720.3	1091.9	604.4	303.2	81.6	1.3	1			70	88.4	6.9	0.4		0.1	1.1	5.3	9.4	5.9	1.7	4.1								0.5	1.4	0.7		2.4	0.5			146.5	127.2	18.6	0.7	16.1	114.6
Cameroon	61	0.031	0.290136	7.4	1298	7	68	17409.4	1406.4	913.8	592.9	18.6	2.3	1.1			227.6	118.8	23.4	13.9		0.3	0.3	8.9	22.3	0.8	0.4	132.8	12	8.9		2	1.1			0.1								177.3	176	1	0.3	34.6	93.5
Canada	5257	0.149	0.47401		50341	56	63	31955	704.3	32.8	11.6	0.4					1.4	1.8	0.1		0.1				0.2	0.3	0.9																	16	15.9	0.1		0.1	3.3
Chile	933	0.015	0.214949	37.85	14402	35	52	777.624	557.3	46.9	12.8	4.4	0.1				2.6	1.5	0.1	0.1					0.7	0.2	0.3		0.4		0.4													24.8	24.7			0.2	5.5
China	219	0.006	0.142919	31.6	5430	35	56	3529.55	707.9	73	33.2	16.6	0.2	0.2			1.6	4.7	1				0.3	0.6	1	1.6	0.6											0.1						18.5	17.1	1.3		0.5	20.4
Czechia	1403	0.15	0.474597	31	20511	49	60	5402.91	1045.3	30.5	3.7	0.7						0.1							0.5	0.1	0.1																	24.3	24.2	0.1		0.1	2.3
Denmark	6253	0.16	0.48	33.35	59860	56	80	12917.4	1050.2	39.9	8.3	0.7	0.2				0.6	1.2	0.1		0.1				0.9	0.3	0.1																	25.5	25.3	0.1			2.9
Dominican Republic	281	0.074	0.396059	15.4	6000	18	64	472.869	846.8	192.9	104.6	16.6	0.3	0.1			46.2	15.6	2.3	0.5		0.1		1.7	3.1	2.6	1.4	0.4	0.5			0.5				0.1	2.7							33.6	33.5	0.1		4.8	39.3
Egypt	125	0.078	0.40257	15	2938	26	35	1348.35	698.9	120.6	43.5	3.1	3.4	1.3	0.3	0.3	0.5	16.2	1.6	0.9			0.3	0.4	4	6.2	3.2	0.8	0.3				0.3											32	31.2	0.8		3.3	36.3
Estonia	898	0.16	0.48	38.7	16835	58	70	60623.9	1322.2	38.1	13.9	8	0.2				1.6								0.9	0.2	0.1																	19.7	19.6		0.2	0.3	3.6
Ethiopia	15	0.07	0.38915	4.25	381	9	60	1270.13	1403	987.8	552.4	63.8	19.2	18.2			121.6	161.3	30.4	19		0.4	4.4	6.6	27.9	2.9	1.3	59.3	3.6	1.1			2.5			0.1				0.1	0.1			230.6	226.2	3.9	0.5	29	139.3
Finland	3955	0.13	0.46111	28.1	49417	61	70	4516.98	908.9	42	6.9	1.3					0.2	0.4	0.2		0.2				0.4	0.1	0.2																	32.4	32.2	0.1		0.1	2.3
France	4618	0.15	0.474597	31.65	42598	46	70	82627.6	901.4	52.1	18.9	1.6	0.1				1.9	1.6	0.1		0.1				0.4	0.3	1																	24.4	24.3	0.1		0.1	2.7
Germany	4654	0.15	0.474597	31.6	43691	51	70	12396.6	998.7	42.3	14.3	0.6					0.7	1.1							0.3	0.4	1																	25	24.8	0.2			2
Guinea	29	0.041	0.322969		492	9	71	6702.29	1293.4	824	451.3	41.9	2.4	1.4			40.2	121.5	35.9	20.9		0.4	2.1	12.4	22.7	1	0.4	149.6	5.1	1.7		2.2	1.3			0.1								178	161.5	16.1	0.3	39.8	136.8
Iceland	3668	0.151	0.475174	26.35	44038	64	82	1.11699e+06	652.1	28.6	6.1	1.4					0.1	0.3	0.1		0.1				0.5		0.1																	20.2	20.1		0.1		1.7
India	51	0.0428	0.328163	18.45	1376	20	49	223225	922.8	360.2	166.2	27.7	4.2	3.2	0.5		11.3	46.2	26.4	9.8		0.2	12.7	3.7	6.4	2.3	0.9	1.4	2.8				2.7			0.2	0.5	0.5		0.2	0.1	0.1		90.9	89.5	1.3	0.1	10	82.4
Indonesia	84	0.005	0.131421	35.2	3490	0	81	68669.1	906.3	224	109.1	45	1.5	0.6	0.4		0.1	16.1	14.8	0.1			12.4	2.2	4.8	1.6	0.7	1.5								0.2	0.5	0.3						66.4	65.7	0.7	0.1	8.7	29.8
Iraq	247	0.099	0.431285	14.15	3462	33	42	4067.74	1348.7	449.6	149	9.9	2.6	1.6	0.1	0.1		97.7	7.1	3.2		0.1	0.6	3.2	8.7	7.2	3.5		0.7			0.5	0.2							0.1				95.1	90.5	4.5		8.7	176.5
Ireland	4242	0.16	0.48	26.25	48543	53	75	6573.98	738.9	61.4	4.8	1	0.1				0.7	0.3							0.3	0.3																		51.5	51.5				3.9
Israel	2198	0.1	0.432456	24.5	31305	31	56	58474.8	529.7	33.8	16	0.7					0.4	1.4							0.4	0.5	1.6																	9.2	9.1	0.1			5.2
Italy	3247	0.15	0.474597	26	36177	41	50	2665.3	946.4	30.7	9.5	0.8	0.1				1.5	0.1	0.1						0.3	3.4																		16.9	16.9				2.3
Jamaica	259	0.07	0.38915	15	5464	18	75	127798	804.1	137.4	68.6	0.9	0.2	0.2			44.5	9.3	0.4	0.1				0.2	2.4	0.6	0.2									0.1				0.1				34.3	34.1	0.2		3.4	18.6
Japan	3958	0.005	0.131421	29.3	45873	36	71	5370.71	792.8	98.4	17.7	3.3	0.1					1.2							0.2	1	3.7																	78	77.7	0.3			0.8
Kenya	35	0.037	0.310708	14.65	851	0	73	90.413	1280.1	911.2	665.2	81.1	2.6	1.9			374.8	76.9	16.6	5.5		0.2	4.1	6.8	4.9	0.5	0.2	74.3	16.9	10.1		6.4	0.4											104.4	103.8	0.6	0.1	18.4	114.8
Lebanon	574	0.166	0.482862	18.05	9166	33	69	1965.82	750	76.5	26.5	1.1	1.2	0.5	0.1	0.1	4.2	6.5	0.1						1.8	2.5	1.2		1.1			0.9	0.1											17.4	17	0.4		2.8	27.5
Libyan Arab Jamahiriya	389	0.1281	0.459621		14000	26	57	3440.16	450.8	72.5	28.8	1.5	1.2	0.4			5.4	8.6	0.4	0.1			0.1	0.2	3.1	2.6	1.2		0.1				0.1											18.3	17.8	0.5		2.3	21.3
Madagascar	15	0.005	0.131421		484	18	78	12893.9	1038.8	612.4	269.4	40.2	2.2	1.3			2.6	126	33.4	15.4		0.3	11.7	6	16.6	0.7	0.3	12.6	5	0.4		3.2	1.3			0.1								173.4	172.1	1	0.3	19.5	134.3
Malaysia	368	0.005	0.131421	28.6	9643	4	63	290.587	514.5	110.3	62.9	15.8	0.5	0.1			7.7	4.3	0.2				0.1	0.1	3.2	3.5	1.6	0.1								1.2	0.8	0.3						32.2	31.3	0.7	0.2	1.5	10
Mauritania	59	0.057	0.363493	13	1214	21	42	1230.58	1098.8	615.9	322.3	59.4	6.4	5.2			15.2	88.6	38.3	12.5		0.2	15.7	9.8	16	0.5	0.2	70.2	6.5	0.1		5.3	1.1											132.3	130.9	1.2	0.2	33	117.9
Mexico	603	0.047	0.33959	24.65	10085	23	59	109.398	498.2	69.4	20.7	2.8	0.1				4.6	5.1	0.1						0.6	0.5	0.7																	19.5	19.2	0.4		1.1	24.2
Mongolia	124	0.01	0.18	26.15	3180	46	54		725.8	131.7	65.8	25.3	0.9	0.1				22.6	0.7				0.6		5.2	2.8	1.3																	31.1	27.9	3.2		1	32.4
Nepal	28	0.008	0.162885	30.6	698	28	74	26553.9	899.9	410.7	187.4	23.3	4	2.3	1		0.9	59.4	17.1	3.4		0.2	9.1	4.3	10.2	3.8	1.1	0.1	4.2				4.2			0.2	0.4	0.7		0.3	0.1	0.1		98.1	96.8	1.3	0.1	24.5	79.7
Netherlands	5683	0.163	0.481465	34.3	50284	52	70	16263.5	842.7	55.3	12.8	0.5					0.6	0.7							0.6	0.2	0.2																	36.9	36.7	0.2		0.1	2.9
New Zealand	3267	0.18	0.488528	28.6	36743	40	73	4050.28	684.1	19.2	4.1	0.7	0.1				0.2	0.2	0.1		0.1				0.6	0.2	0.3																	10.7	10.6			0.1	3.8
Nigeria	67	0.03	0.28641	7.1	1471	9	85	138001	1622.2	1130.1	706.2	56.4	3.9	2.8			121.3	144.7	131.4	26.3	0.1	0.5	86.4	18	27.2	1.8	0.8	167.5	9.1	0.7		6.8	1.5			0.1				0.1	0.1			213.3	211.2	1.6	0.5	46.8	152.3
Norway	8039	0.153	0.476304	32	97650	60	75	4608.55	898.3	50.3	14.1	1	0.1				0.6	2.1	0.3		0.3				0.6	0.1	0.3																	33.2	33	0.2			1.9
Pakistan	28	0.109	0.442303	21	1194	30	38	155333	820.4	380	163.8	40.1	7.8	7.3	0.2		2	43.7	33.6	8.6		0.1	15.9	8.9	4.9	2.1	0.8	1	2.4				2.4			0.3	0.3			0.4	0.2	0.2		89.4	88.3	1	0.1	9.6	108.9
Peru	258	0.022	0.252648		5823	9	87	26958.6	608.5	186.2	74.7	21.3	0.4	0.1			15	10.7	2	1.9				0.1	2.9	2.4	0.2	0.2	1.4		1.3		0.1							0.2		0.1		70.9	70.7	0.2	0.1	5.6	20.7
Philippines	89	0.003	0.103545	25.9	2220	12	74	82867.9	597.9	208.6	94.8	47.8	0.2	0.1			0.1	21.2	3	0.2			0.6	2.2	7.9	0.8	0.4	0.3	0.2			0.2					3.7	0.3		0.1				65.1	64.9	0.2		5.1	36.1
Poland	851	0.15	0.474597	35.55	13815	51	60	38246.7	964.6	33.6	7	2.4					0.4								0.4	0.3	0.3																	22.5	22.4			0.1	3.4
Portugal	2306	0.142	0.469658	35.8	22706	39	40	10471.6	996.6	69.1	25.3	3.6	0.1				7.1	0.4	0.1					0.1	0.6	0.4	0.6	0.1																39.5	39.5			0.1	2.4
Republic of Korea	1452	0.007	0.153332	29.5	22786	35	72	47684	591.2	30	15	8.7					0.2	0.2							0.1	2.1																		11.4	11.3	0.1		0.2	2.8
Russian Federation	670	0.119	0.451928	48.3	13412	61	77	144696	1559.1	73.1	40.6	27.1	0.1				8.7	0.6							1.6	0.5	0.2																	24.9	23.6	1.2	0.1	0.3	6.5
Saudi Arabia	659	0.073	0.39437	14.6	20628	23	25	23047	424.5	68.6	26.2	4.8	0.1	0.1			0.3	10	0.4	0.1				0.3	1.1	1.1	0.4	0.1	1			1					0.7							18.5	18.5			1.5	21.3
Serbia	546	0.16	0.48	42.3	6257	44	30	10516.7	1195.9	27.8	8.1	3.5					0.6		0.1					0.1	0.4	0.2	0.1																	6.9	6.9				12.4
South Africa	631	0.15	0.474597	18.3	8067	30	61	47540.9	1535.9	881.3	777.4	87.4	3.7	3.1			631.3	29.7	1.9	1.4		0.1	0.3	0.1	5.1	0.5	0.2	0.6	3.2			3.2												47.4	46.1	1.1	0.2	9.5	35.2
Spain	2896	0.195	0.493176	33.65	32350	40	40	42795.4	860.6	41.9	18.2	1.1					3.9	0.9							0.5	0.4	2.3																	19.7	19.7	0.1		0.1	2.3
Sweden	4708	0.16	0.48	22.05	56974	60	80	8997.69	978.2	51	13.7	1					0.3	1	0.3		0.3				0.4	0.1	0.6																	32.8	32.6	0.2			2.2
Switzerland	7699	0.17	0.484621	26.45	80412	46	60	7392.07	820.5	34.8	9	0.4					1.8	0.5	0.1		0.1				0.3	0.1	0.2																	22.2	21.7	0.4		0.1	2.5
Syrian Arab Republic	97	0.093	0.423918		3063	34	50	18389.2	387.7	55.7	23.5	4.8	0.2	0.1				9.9	0.3	0.1				0.2	1.7	0.5	0.2		1			1												13.8	13.5	0.3		3.7	12.4
Thailand	179	0.005	0.131421	21.6	5159	15	80	62565.1	806.1	223.9	177.6	18	0.2	0.1			92.2	21	0.7				0.1	0.6	4.5	1.4		1.3								0.1	1.8	0.2						25.5	25.1	0.4	0.1	2.8	12.4
Turkey	668	0.12	0.45282	35.4	10483	38	30	72024.8	575.7	74.8	26.1	5.4	0.1	0.1			0.2	10.5	0.6	0.1			0.4	0.1	3.6	1.4			0.1															20.6	19.7	0.8		0.9	25.3
United Arab Emirates	1467	0.088	0.417296	14.35	43579	23	40	3947.13	156.2	24.7	11.1	2.1	0.1				1.5	1.2							0.9	0.7	0.2										0.1							7	6.6	0.4		0.6	4.8
UK	3495	0.17	0.484621	35.7	38536	55	70	59964.9	993.7	77.2	10.7	0.8	0.1				0.3	2.6	0.1		0.1				0.5	0.1	0.3																	62.1	62	0.1		0.1	3.5
USA	8233	0.15	0.474597	23.9	48442	37	53	296844	831.3	52	23	0.3	0.1				4.5	1.5	0.1		0.1				0.3	0.3	1.6																	21.3	21.3	0.1		0.2	5.5
[truncated: 215 more columns]

## Sheet: notes
Columns J-EG: mortality per 100,000 inhabitants per year
Columns EH-JG: DALY per 100, inhabitants
